# Supplementary material for: Plant photoreceptors and their signaling components compete for COP1 binding via VP peptide motifs
Source: EMBO J. 2019 Jul 15;38(18):e102140. doi: 10.15252/embj.2019102140 (PMC6745501; doi:10.15252/embj.2019102140)
Supplement: Supplementary file 3 — Table EV1 [file EMBJ-38-e102140-s003.xlsx]

## Sheet: Table1
COP1 Variant	Wild-type	Lys422Ala	Wild-type	Lys422Ala
Peptide	HY539-46	HY539-46	UVR8406-413	UVR8406-413
	native$	native*	native@	native&
Data collection
Space group	P212121	P212121	P212121	P212121
a, b, c (Å)	48.29, 54.87, 103.53	48.26, 55.05, 103.48	48.678, 54.99, 102.89	48.34, 55.21, 103.01
α, β, γ (°)	90, 90, 90	90, 90, 90	90, 90, 90	90, 90, 90
Resolution (Å)	43.77 - 1.27 (1.31 - 1.27)	43.74 - 1.37 (1.41 - 1.37)	44 - 1.30 (1.34 - 1.30)	43.76 - 1.10 (1.14 - 1.10)
Rmeas#	0.02971 (0.2689)	0.02722 (0.2247)	0.03777 (0.7494)	0.01943 (0.4981)
Mean I/σI#	16.12 (3.33)	22.60 (4.48)	8.30 (1.35)	23.28 (2.20)
Completeness (%)#	99.86 (98.75)	97.36 (92.19)	99.74 (97.43)	97.78 (81.38)
Multiplicity#	21.9 (7.1)	13.0 (13.3)	19.7 (8.0)	13.1 (2.8)
CC1/2#	1 (0.884)	1 (0.924)	1 (0.522)	1 (0.726)
Refinement
Resolution (Å)	43.77 - 1.27	43.74 - 1.37	44 - 1.30	43.76 - 1.10
Total reflections	1599418	747023	1354069	1415213
Rwork#	0.1157 (0.1475)	0.1199 (0.1378)	0.1374 (0.2395)	0.1274 (0.2160)
Rfree#	0.1451 (0.1819)	0.1621 (0.2013)	0.1745 (0.2771)	0.1477 (0.2408)
Number of non-hydrogen atoms	3084	2920	2876	2920
macromolecules	2765	2621	2632	2594
ligands	37	22	16	34
solvent	282	277	228	292
Protein residues	326	318	310	311
RMS deviations (bonds)#	0.008	0.008	0.008	0.007
RMS deviations (angles)#	1.44	1.37	1.38	1.36
Average B-factor#	14.96	15.64	18.22	16.9
macromolecules	13.38	14.46	17.05	15.22
ligands	38.72	22.06	39.59	40.36
solvent	27.31	26.26	30.25	29.11
PDB	6QTO	6QTR	6QTQ	6QTS
