# Supplementary material for: Plant photoreceptors and their signaling components compete for COP1 binding via VP peptide motifs
Source: EMBO J. 2019 Jul 15;38(18):e102140. doi: 10.15252/embj.2019102140 (PMC6745501; doi:10.15252/embj.2019102140)
Supplement: Supplementary file 4 — Table EV2 [file EMBJ-38-e102140-s004.xlsx]

## Sheet: Sheet1
COP1 Variant	Wild-type	Wild-type	Wild-type	Wild-type	Wild-type
Peptide	COL3287-294	CRY1544-551	HYH27-34	HFR157-64	STO240-247
	native*	native*	native*	native*	native*
Data collection
Space group	P212121	P212121	P212121	P212121	P212121
a, b, c (Å)	48.46, 55.12, 103.53	48.62, 55.14, 103.15	48.57, 55.16, 102.82	48.8, 55.08, 103.06	48.67, 54.99, 102.66
α, β, γ (°)	90, 90, 90	90, 90, 90	90, 90, 90	90, 90, 90	90, 90, 90
Resolution (Å)	48.66 – 1.95 (2.02 - 1.95)	43.98 – 1.39 (1.44 - 1.39)	43.92 - 1.51 (1.56 - 1.51)	48.58 - 1.31 (1.36 - 1.31)	48.48 -1.30 (1.34 – 1.30)
Rmeas#	0.03454 (0.2483)	0.0561 (0.6139)	0.05435 (0.7349)	0.0345 (0.5801)	0.03442 (0.746)
Mean I/σI#	24.92 (5.28)	11.78 (1.69)	11.65 (1.45)	16.09 (1.82)	16.86 (1.47)
Completeness (%)#	98.21 (86.41)	99.88 (99.04)	99.97 (99.82)	99.76 (97.66)	98.68 (92.82)
Multiplicity#	11.3 (4.3)	12.7 (11.7)	12.9 (11.6)	12.4 (10.9)	12.5 (11.7)
CC1/2#	0.999 (0.894)	0.999 (0.63)	0.999 (0.595)	1 (0.675)	1 (0.563)
Refinement
Resolution (Å)	48.66 - 1.95	43.98 - 1.39	43.92 - 1.51	48.58 - 1.31	48.48 - 1.30
Total reflections	233017	715400	569378	835400	845971
Rwork#	0.1389 (0.1637)	0.1361 (0.2225)	0.1539 (0.2620)	0.1333 (0.2030)	0.1413 (0.2450)
Rfree#	0.1896 (0.2633)	0.1723 (0.2765)	0.1855 (0.2581)	0.1760 (0.2660)	0.1761 (0.2836)
Number of non-hydrogen atoms	2745	2867	2877	2915	2891
macromolecules	2501	2561	2618	2619	2632
ligands	22	26	20	33	20
solvent	222	280	239	263	239
Protein residues	313	307	315	313	314
RMS deviations (bonds)#	0.010	0.008	0.009	0.008	0.008
RMS deviations (angles)#	1.32	1.36	1.34	1.34	1.38
Average B-factor#	16.34	14.74	20.24	18.19	17.34
macromolecules	15.56	13.34	19.28	16.92	16.27
ligands	25.25	24.58	34.24	25.79	30.65
solvent	24.30	26.65	29.55	29.93	27.99
PDB	6QTX	6QTW	6QTT	6QTV	6QTU
