# Supplementary material for: Plant photoreceptors and their signaling components compete for COP1 binding via VP peptide motifs
Source: EMBO J. 2019 Jul 15;38(18):e102140. doi: 10.15252/embj.2019102140 (PMC6745501; doi:10.15252/embj.2019102140)
Supplement: Supplementary file 5 — Source Data for Expanded View [file EMBJ-38-e102140-s005.zip]

Archive with 11 entries (10 files):
- Source_Data_For_EV1.pdf
- __MACOSX/
- __MACOSX/._Source_Data_For_EV1.pdf
- Source_Data_For_EV3.pdf
- __MACOSX/._Source_Data_For_EV3.pdf
- Source_Data_For_EV2B.pdf
- __MACOSX/._Source_Data_For_EV2B.pdf
- Source_Data_For_EV2C.pdf
- __MACOSX/._Source_Data_For_EV2C.pdf
- Source_Data_For_EV2A.pdf
- __MACOSX/._Source_Data_For_EV2A.pdf
